# Supplementary material for: The Peanut Skin Procyanidins Attenuate DSS-Induced Ulcerative Colitis in C57BL/6 Mice
Source: Antioxidants (Basel). 2022 Oct 25;11(11):2098. doi: 10.3390/antiox11112098 (PMC9686776; doi:10.3390/antiox11112098)
Supplement: Supplementary file 1 [file antioxidants-11-02098-s001.zip]

Archive with 1 entries (1 files):
- antioxidants-1905679-supplementary.pdf
